# Supplementary material for: Short- and Long-Term Stability of Aromatic Amines in Human Urine
Source: Int J Environ Res Public Health. 2023 Feb 25;20(5):4135. doi: 10.3390/ijerph20054135 (PMC10002391; doi:10.3390/ijerph20054135)
Supplement: Supplementary file 1 [file ijerph-20-04135-s001.zip]

Archive with 1 entries (1 files):
- ijerph-2190623-supplementary.pdf
